# Supplementary material for: Characterization of vanillin carbon isotope delta reference materials
Source: Anal Bioanal Chem. 2022 Oct 6;414(27):7877–83. doi: 10.1007/s00216-022-04322-x (PMC9568493; doi:10.1007/s00216-022-04322-x)
Supplement: Supplementary file 2 — Supplementary file2 (XLSX 37.5 KB) [file 216_2022_4322_MOESM2_ESM.xlsx]

## Sheet: Sheet 1
Characterization of Vanillin Carbon Isotope Delta Reference Materials
ELECTRONIC SUPPLEMENTARY MATERIAL
Michelle M.G. Chartrand1*, Juris Meija1, Jean-Francois Hélie2, Paul Middlestead3, Malarvili Ramalingam4, Azharuddin Abd Aziz4, and Zoltan Mester1
1National Research Council Canada, Metrology, 1200 Montreal Rd., Ottawa, ON, Canada K1A 0R6
2Geotop and Département des sciences de la Terre et de l’atmosphère, Université du Québec à Montréal, C.P. 8888 succ. Centre-ville, Montréal, QC, H3C 3P8, Canada.
3Ján Veizer Stable Isotope Laboratory, University of Ottawa Advanced Research Complex, 25 Templeton Street, Ottawa, ON, Canada K1N 6N5
4Department of Chemistry Malaysia, Jalan Sultan, 46661 Petaling Jaya, Selangor, Malaysia
*Correspondence to: M.M.G. Chartrand, Michelle.Chartrand@nrc-cnrc.gc.ca, +1 613 991 4606

## Sheet: Table S1
	Table S1. Carbon isotope delta values for various vanillin samples.
	Sample ID	Sample	Category	Mean	One Standard Deviation
	16	vanilla bean	vanilla	-17.4475	0.710642
	13	vanilla extract	vanilla	-13.39	0.01
	15	vanilla extract	vanilla	-16.32	0.07
	12	vanilla powder	vanilla	-16.2733	0.447474
	10	vanilla powder	vanilla	-16.01	0.141067
	11	vanilla powder	vanilla	-14.2175	0.385373
	14	vanilla paste	vanilla	-12.895	0.02
	21	vanillin from vanilla bean	natural	-20.63	0.0141421
	1	synthetic vanillin	synthetic	-29.81	0.0264575
	2	synthetic vanillin	synthetic	-31.345	0.0726292
	3	synthetic vanillin	synthetic	-25.3167	0.10116
	4	synthetic vanillin	synthetic	-31.0683	0.121072
	5	synthetic vanillin	synthetic	-28.9017	0.209662
	6	synthetic vanillin	synthetic	-31.0633	0.21945
	7	synthetic vanillin	synthetic	-29.7	0.217428
	8	synthetic vanillin	synthetic	-26.1483	0.156072
	9	synthetic vanillin	synthetic	-29.655	0.120208
	22	synthetic vanillin	synthetic	-27.005	0.0636396
	17	vanillin from lignin	biovanillin	-29.07	0.169706
	18	vanillin from vanilla flavor	flavor	-30.455	0.0919239
	19	vanillin from vanilla flavor	flavor	-29.16	0.141421
	20	vanillin from ferulic acid (rice)	biovanillin	-36.8125	0.215668

## Sheet: Table S2
	Table S2. Carbon isotope delta measurements of the calibrants, VANA-1 and VANB-1, relative to the in-house reference gas of each laboratory.
	Calibrators				Carbon isotope delta measurements of calibrators				Carbon isotope delta measurements of vanillin samples
	A	B	C		D	E	F		G	H	I	J
	Material	dVPDB(13C), ‰	Uncertainty, ‰		Laboratory and Sequence Number	Calibrator	d(13C) Against the In-House CO2 Reference Gas		Laboratory and Sequence Number	Material	Unit	d(13C) Against the In-House CO2 Reference Gas
	IAEA-CH-6	-10.45	0.049		UO-1	IAEA-600	6.87		UO-1	VANA-1	150	3.205
	IAEA-600	-27.77	0.049		UO-1	IAEA-600	6.73		UO-1	VANA-1	150	3.162
	NBS22	-30.03	0.058		UO-1	IAEA-600	6.792		UO-1	VANA-1	150	3.205
	USGS61	-35.05	0.049		UO-1	IAEA-600	6.846		UO-1	VANA-1	260	3.2
	USGS65	-20.29	0.049		UO-1	IAEA-600	6.726		UO-1	VANA-1	260	3.257
	IAEA-603	2.474	0.023		UO-1	IAEA-600	6.638		UO-1	VANA-1	260	3.368
	IAEA-610	-9.145	0.019		UO-1	IAEA-600	6.711		UO-1	VANA-1	360	3.202
	IAEA-611	-30.925	0.021		UO-1	IAEA-CH-6	24.125		UO-1	VANA-1	360	3.178
	IAEA-612	-36.878	0.026		UO-1	IAEA-CH-6	24.052		UO-1	VANA-1	360	3.191
					UO-1	IAEA-CH-6	24.065		UO-1	VANA-1	440	3.256
					UO-1	IAEA-CH-6	24.161		UO-1	VANA-1	440	3.258
					UO-1	IAEA-CH-6	24.042		UO-1	VANA-1	440	3.218
					UO-1	IAEA-CH-6	23.944		UO-1	VANA-1	500	3.212
					UO-1	IAEA-CH-6	24.008		UO-1	VANA-1	500	3.136
					UO-1	NBS22	4.542		UO-1	VANA-1	500	3.201
					UO-1	NBS22	4.443		UO-1	VANA-1	690	3.213
					UO-1	NBS22	4.497		UO-1	VANA-1	690	3.134
					UO-1	NBS22	4.496		UO-1	VANA-1	690	3.196
					UO-1	NBS22	4.394		UO-1	VANA-1	780	3.216
					UO-1	NBS22	4.418		UO-1	VANA-1	780	3.244
					UO-1	NBS22	4.336		UO-1	VANA-1	780	3.212
					UO-1	USGS61	-0.476		UO-1	VANA-1	840	3.28
					UO-1	USGS61	-0.557		UO-1	VANA-1	840	3.265
					UO-1	USGS61	-0.575		UO-1	VANA-1	840	3.205
					UO-1	USGS61	-0.536		UO-1	VANA-1	90	3.245
					UO-1	USGS61	-0.605		UO-1	VANA-1	90	3.204
					UO-1	USGS61	-0.58		UO-1	VANA-1	90	3.259
					UO-1	USGS61	-0.703		UO-1	VANA-1	980	3.288
					UO-1	USGS65	14.25		UO-1	VANA-1	980	3.232
					UO-1	USGS65	14.263		UO-1	VANA-1	980	3.179
					UO-1	USGS65	14.263		Geotop-1	VANA-1	110	-30.9511
					UO-1	USGS65	14.239		Geotop-1	VANA-1	110	-30.9209
					UO-1	USGS65	14.225		Geotop-1	VANA-1	110	-30.9109
					UO-1	USGS65	14.11		Geotop-1	VANA-1	270	-30.9009
					UO-1	USGS65	14.054		Geotop-1	VANA-1	270	-30.9314
					Geotop-1	IAEA-600	-27.448		Geotop-1	VANA-1	30	-30.9311
					Geotop-1	IAEA-600	-27.428		Geotop-1	VANA-1	30	-30.8711
					Geotop-1	IAEA-600	-27.4479		Geotop-1	VANA-1	30	-30.9112
					Geotop-1	IAEA-600	-27.3777		Geotop-1	VANA-1	310	-30.9209
					Geotop-1	IAEA-600	-27.4178		Geotop-1	VANA-1	310	-30.9209
					Geotop-1	IAEA-CH-6	-10.4364		Geotop-1	VANA-1	310	-30.8811
					Geotop-1	IAEA-CH-6	-10.3821		Geotop-1	VANA-1	430	-30.881
					Geotop-1	IAEA-CH-6	-10.4557		Geotop-1	VANA-1	430	-30.9112
					Geotop-1	IAEA-CH-6	-10.4261		Geotop-1	VANA-1	430	-30.9007
					Geotop-1	IAEA-CH-6	-10.4278		Geotop-1	VANA-1	550	-30.9164
					Geotop-1	NBS22	-29.5226		Geotop-1	VANA-1	550	-30.8715
					Geotop-1	NBS22	-29.5837		Geotop-1	VANA-1	550	-30.9107
					Geotop-1	NBS22	-29.6131		Geotop-1	VANA-1	680	-30.8913
					Geotop-1	NBS22	-29.694		Geotop-1	VANA-1	680	-30.9407
					Geotop-1	NBS22	-29.4524		Geotop-1	VANA-1	680	-30.9207
					Geotop-1	NBS22	-29.4843		Geotop-1	VANA-1	720	-30.8913
					Geotop-1	USGS61	-34.5717		Geotop-1	VANA-1	720	-30.941
					Geotop-1	USGS61	-34.5704		Geotop-1	VANA-1	720	-30.8814
					Geotop-1	USGS61	-34.5792		Geotop-1	VANA-1	850	-30.8809
					Geotop-1	USGS61	-34.5461		Geotop-1	VANA-1	850	-30.9509
					Geotop-1	USGS61	-34.548		Geotop-1	VANA-1	850	-30.9205
					Geotop-1	USGS61	-34.5872		Geotop-1	VANA-1	990	-30.9318
					Geotop-1	USGS65	-20.1636		Geotop-1	VANA-1	990	-30.8908
					Geotop-1	USGS65	-20.1254		NRC-1	VANA-1	70	-20.5753
					Geotop-1	USGS65	-20.174		NRC-1	VANA-1	70	-20.583
					Geotop-1	USGS65	-20.1252		NRC-1	VANA-1	70	-20.6286
					Geotop-1	USGS65	-20.1453		NRC-1	VANA-1	190	-20.6739
					Geotop-1	USGS65	-20.1588		NRC-1	VANA-1	190	-20.6244
					Geotop-1	USGS65	-20.2057		NRC-1	VANA-1	190	-20.6203
					NRC-1	IAEA-600	-17.0338		NRC-1	VANA-1	210	-20.6065
					NRC-1	IAEA-600	-17.1181		NRC-1	VANA-1	210	-20.6332
					NRC-1	IAEA-600	-17.0844		NRC-1	VANA-1	210	-20.6443
					NRC-1	IAEA-CH-6	0.172654		NRC-1	VANA-1	300	-20.6219
					NRC-1	IAEA-CH-6	0.223042		NRC-1	VANA-1	300	-20.6234
					NRC-1	IAEA-CH-6	0.171684		NRC-1	VANA-1	300	-20.6199
					NRC-1	NBS22	-19.2965		NRC-1	VANA-1	350	-20.5921
					NRC-1	NBS22	-19.4006		NRC-1	VANA-1	350	-20.5791
					NRC-1	NBS22	-19.4211		NRC-1	VANA-1	350	-20.6119
					NRC-1	USGS61	-24.1889		NRC-1	VANA-1	490	-20.6157
					NRC-1	USGS61	-24.3848		NRC-1	VANA-1	490	-20.6508
					NRC-1	USGS61	-24.3561		NRC-1	VANA-1	490	-20.6878
					NRC-1	USGS65	-9.64146		NRC-1	VANA-1	520	-20.6091
					NRC-1	USGS65	-9.53989		NRC-1	VANA-1	520	-20.6565
					NRC-1	USGS65	-9.7316		NRC-1	VANA-1	520	-20.6369
					NRC-2	IAEA-600	-17.5896		NRC-1	VANA-1	640	-20.682
					NRC-2	IAEA-600	-17.516		NRC-1	VANA-1	640	-20.7033
					NRC-2	IAEA-600	-17.5336		NRC-1	VANA-1	640	-20.6625
					NRC-2	IAEA-600	-17.596		NRC-1	VANA-1	730	-20.6103
					NRC-2	IAEA-CH-6	-0.347776		NRC-1	VANA-1	730	-20.6928
					NRC-2	IAEA-CH-6	-0.299541		NRC-1	VANA-1	730	-20.5933
					NRC-2	IAEA-CH-6	-0.385883		NRC-1	VANA-1	970	-20.5908
					NRC-2	IAEA-CH-6	-0.383471		NRC-1	VANA-1	970	-20.5848
					NRC-2	NBS22	-19.9113		NRC-1	VANA-1	970	-20.6278
					NRC-2	NBS22	-19.8673		NRC-2	VANA-1	590	-21.163
					NRC-2	NBS22	-19.9129		NRC-2	VANA-1	590	-21.1984
					NRC-2	NBS22	-19.8669		NRC-2	VANA-1	590	-21.1439
					NRC-2	USGS61	-24.8605		NRC-2	VANA-1	740	-21.1827
					NRC-2	USGS61	-24.8747		NRC-2	VANA-1	740	-21.1776
					NRC-2	USGS61	-24.8898		NRC-2	VANA-1	740	-21.1878
					NRC-2	USGS61	-24.8438		NRC-2	VANA-1	390	-21.1175
					NRC-2	USGS65	-10.1086		NRC-2	VANA-1	390	-21.1341
					NRC-2	USGS65	-10.1761		NRC-2	VANA-1	390	-21.1304
					NRC-2	USGS65	-10.1586		NRC-2	VANA-1	710	-21.1194
					NRC-2	USGS65	-10.1046		NRC-2	VANA-1	710	-21.1537
					NRC-5	IAEA-603	40.2787		NRC-2	VANA-1	710	-21.1311
					NRC-5	IAEA-603	40.2825		NRC-2	VANA-1	930	-21.144
					NRC-5	IAEA-603	40.2719		NRC-2	VANA-1	930	-21.198
					NRC-5	IAEA-603	40.2098		NRC-2	VANA-1	930	-21.1861
					NRC-5	IAEA-603	40.263		NRC-2	VANA-1	130	-21.138
					NRC-5	IAEA-603	40.152		NRC-2	VANA-1	130	-21.1883
					NRC-5	IAEA-603	40.2311		NRC-2	VANA-1	130	-21.1613
					NRC-5	IAEA-603	40.2905		NRC-2	VANA-1	470	-21.1544
					NRC-5	IAEA-610	28.4071		NRC-2	VANA-1	470	-21.1466
					NRC-5	IAEA-610	28.2766		NRC-2	VANA-1	470	-21.1668
					NRC-5	IAEA-610	28.3699		NRC-2	VANA-1	860	-21.083
					NRC-5	IAEA-610	28.3235		NRC-2	VANA-1	860	-21.1348
					NRC-5	IAEA-610	28.2952		NRC-2	VANA-1	860	-21.1577
					NRC-5	IAEA-610	28.3152		NRC-2	VANA-1	600	-21.1437
					NRC-5	IAEA-610	28.3016		NRC-2	VANA-1	600	-21.1351
					NRC-5	IAEA-610	28.3514		NRC-2	VANA-1	600	-21.1435
					NRC-5	IAEA-611	6.04369		NRC-2	VANA-1	420	-21.127
					NRC-5	IAEA-611	6.01387		NRC-2	VANA-1	420	-21.1522
					NRC-5	IAEA-611	6.05774		NRC-2	VANA-1	420	-21.1339
					NRC-5	IAEA-611	6.00213		NRC-5	VANA-1	190	5.60606
					NRC-5	IAEA-611	6.0186		NRC-5	VANA-1	190	5.64177
					NRC-5	IAEA-611	5.89701		NRC-5	VANA-1	210	5.68269
					NRC-5	IAEA-611	6.0108		NRC-5	VANA-1	210	5.65668
					NRC-5	IAEA-611	5.96557		NRC-5	VANA-1	350	5.67933
					NRC-5	IAEA-612	-0.0488875		NRC-5	VANA-1	350	5.70829
					NRC-5	IAEA-612	-0.152831		NRC-5	VANA-1	490	5.61816
					NRC-5	IAEA-612	-0.0966745		NRC-5	VANA-1	490	5.66124
					NRC-5	IAEA-612	-0.178652		NRC-5	VANA-1	520	5.67385
					NRC-5	IAEA-612	-0.194017		NRC-5	VANA-1	520	5.69507
					NRC-5	IAEA-612	-0.105635		NRC-5	VANA-1	640	5.71162
					NRC-5	IAEA-612	-0.0940892		NRC-5	VANA-1	640	5.7038
					NRC-5	IAEA-612	-0.126045		NRC-5	VANA-1	70	5.7256
					Geotop-2	IAEA-603	2.15742		NRC-5	VANA-1	70	5.6813
					Geotop-2	IAEA-603	2.1381		NRC-5	VANA-1	730	5.65624
					Geotop-2	IAEA-603	2.14557		NRC-5	VANA-1	730	5.68977
					Geotop-2	IAEA-603	2.13905		NRC-5	VANA-1	860	5.66356
					Geotop-2	IAEA-603	2.11852		NRC-5	VANA-1	860	5.67072
					Geotop-2	IAEA-603	2.16312		NRC-5	VANA-1	970	5.6846
					Geotop-2	IAEA-610	-9.26239		NRC-5	VANA-1	970	5.68898
					Geotop-2	IAEA-610	-9.23819		Geotop-2	VANA-1	110	-30.9153
					Geotop-2	IAEA-610	-9.18392		Geotop-2	VANA-1	110	-30.9477
					Geotop-2	IAEA-610	-9.23957		Geotop-2	VANA-1	110	-30.9579
					Geotop-2	IAEA-610	-9.2484		Geotop-2	VANA-1	270	-30.9662
					Geotop-2	IAEA-610	-9.24078		Geotop-2	VANA-1	270	-30.9375
					Geotop-2	IAEA-611	-30.55		Geotop-2	VANA-1	270	-30.948
					Geotop-2	IAEA-611	-30.6061		Geotop-2	VANA-1	30	-30.9744
					Geotop-2	IAEA-611	-30.6146		Geotop-2	VANA-1	30	-30.9344
					Geotop-2	IAEA-611	-30.4207		Geotop-2	VANA-1	30	-30.9386
					Geotop-2	IAEA-611	-30.5541		Geotop-2	VANA-1	310	-30.9378
					Geotop-2	IAEA-611	-30.5819		Geotop-2	VANA-1	310	-30.9708
					Geotop-2	IAEA-612	-36.3873		Geotop-2	VANA-1	310	-30.9299
					Geotop-2	IAEA-612	-36.4719		Geotop-2	VANA-1	430	-30.9466
					Geotop-2	IAEA-612	-36.4144		Geotop-2	VANA-1	430	-30.9675
					Geotop-2	IAEA-612	-36.4029		Geotop-2	VANA-1	430	-30.968
					Geotop-2	IAEA-612	-36.4493		Geotop-2	VANA-1	550	-30.9603
					Geotop-2	IAEA-612	-36.3993		Geotop-2	VANA-1	550	-30.9284
					NRC-3	IAEA-600	-18.3067		Geotop-2	VANA-1	550	-30.9595
					NRC-3	IAEA-600	-18.2538		Geotop-2	VANA-1	680	-30.9393
					NRC-3	IAEA-600	-18.3528		Geotop-2	VANA-1	720	-30.9754
					NRC-3	IAEA-CH-6	-1.10144		Geotop-2	VANA-1	850	-30.9566
					NRC-3	IAEA-CH-6	-1.07358		Geotop-2	VANA-1	850	-30.9559
					NRC-3	IAEA-CH-6	-1.02837		Geotop-2	VANA-1	850	-30.9313
					NRC-3	NBS22	-20.6623		Geotop-2	VANA-1	990	-30.9327
					NRC-3	NBS22	-20.5895		Geotop-2	VANA-1	990	-30.9507
					NRC-3	NBS22	-20.6331		Geotop-2	VANA-1	990	-30.9408
					NRC-3	USGS61	-25.606		UO-1	VANB-1	145	8.708
					NRC-3	USGS61	-25.5486		UO-1	VANB-1	145	8.676
					NRC-3	USGS61	-25.6382		UO-1	VANB-1	145	8.636
					NRC-3	USGS65	-10.9196		UO-1	VANB-1	25	8.589
					NRC-3	USGS65	-10.9361		UO-1	VANB-1	25	8.611
					NRC-3	USGS65	-10.8562		UO-1	VANB-1	25	8.632
					NRC-4	IAEA-600	-17.116		UO-1	VANB-1	275	8.698
					NRC-4	IAEA-600	-17.046		UO-1	VANB-1	275	8.633
					NRC-4	IAEA-600	-17.0914		UO-1	VANB-1	275	8.608
					NRC-4	IAEA-CH-6	0.196022		UO-1	VANB-1	355	8.713
					NRC-4	IAEA-CH-6	0.221168		UO-1	VANB-1	355	8.448
					NRC-4	IAEA-CH-6	0.213654		UO-1	VANB-1	355	8.596
					NRC-4	NBS22	-19.384		UO-1	VANB-1	405	8.656
					NRC-4	NBS22	-19.3773		UO-1	VANB-1	405	8.694
					NRC-4	NBS22	-19.3685		UO-1	VANB-1	405	8.704
					NRC-4	USGS61	-24.3767		UO-1	VANB-1	545	8.592
					NRC-4	USGS61	-24.3677		UO-1	VANB-1	545	8.626
					NRC-4	USGS61	-24.4003		UO-1	VANB-1	545	8.527
					NRC-4	USGS65	-9.64419		UO-1	VANB-1	655	8.674
					NRC-4	USGS65	-9.60232		UO-1	VANB-1	655	8.725
					NRC-4	USGS65	-9.61284		UO-1	VANB-1	655	8.705
					Geotop-3	IAEA-603	2.32793		UO-1	VANB-1	745	8.665
					Geotop-3	IAEA-603	2.29595		UO-1	VANB-1	745	8.678
					Geotop-3	IAEA-603	2.32686		UO-1	VANB-1	745	8.666
					Geotop-3	IAEA-603	2.27182		UO-1	VANB-1	835	8.547
					Geotop-3	IAEA-603	2.32504		UO-1	VANB-1	835	8.569
					Geotop-3	IAEA-603	2.3201		UO-1	VANB-1	835	8.568
					Geotop-3	IAEA-610	-9.10281		UO-1	VANB-1	915	8.716
					Geotop-3	IAEA-610	-9.16602		UO-1	VANB-1	915	8.662
					Geotop-3	IAEA-610	-9.10841		UO-1	VANB-1	915	8.707
					Geotop-3	IAEA-610	-9.17564		Geotop-1	VANB-1	195	-25.571
					Geotop-3	IAEA-610	-9.09186		Geotop-1	VANB-1	195	-25.5912
					Geotop-3	IAEA-610	-9.13369		Geotop-1	VANB-1	195	-25.5608
					Geotop-3	IAEA-611	-30.5619		Geotop-1	VANB-1	255	-25.6116
					Geotop-3	IAEA-611	-30.6119		Geotop-1	VANB-1	255	-25.6411
					Geotop-3	IAEA-611	-30.5955		Geotop-1	VANB-1	255	-25.5312
					Geotop-3	IAEA-611	-30.6036		Geotop-1	VANB-1	385	-25.5211
					Geotop-3	IAEA-611	-30.5842		Geotop-1	VANB-1	385	-25.5212
					Geotop-3	IAEA-611	-30.6053		Geotop-1	VANB-1	385	-25.561
					Geotop-3	IAEA-612	-36.4787		Geotop-1	VANB-1	435	-25.6013
					Geotop-3	IAEA-612	-36.4954		Geotop-1	VANB-1	435	-25.5505
					Geotop-3	IAEA-612	-36.4581		Geotop-1	VANB-1	435	-25.5614
					Geotop-3	IAEA-612	-36.451		Geotop-1	VANB-1	555	-25.5613
					Geotop-3	IAEA-612	-36.4431		Geotop-1	VANB-1	555	-25.6011
					Geotop-3	IAEA-612	-36.4553		Geotop-1	VANB-1	555	-25.5612
									Geotop-1	VANB-1	635	-25.5813
									Geotop-1	VANB-1	635	-25.8923
									Geotop-1	VANB-1	65	-25.5614
									Geotop-1	VANB-1	65	-25.5914
									Geotop-1	VANB-1	65	-25.5506
									Geotop-1	VANB-1	755	-25.6712
									Geotop-1	VANB-1	755	-25.6316
									Geotop-1	VANB-1	755	-25.6114
									Geotop-1	VANB-1	875	-25.5715
									Geotop-1	VANB-1	875	-25.5612
									Geotop-1	VANB-1	875	-25.5304
									Geotop-1	VANB-1	935	-25.611
									Geotop-1	VANB-1	935	-25.6315
									Geotop-1	VANB-1	935	-25.5715
									NRC-3	VANB-1	175	-16.4984
									NRC-3	VANB-1	175	-16.4694
									NRC-3	VANB-1	175	-16.459
									NRC-3	VANB-1	415	-16.4805
									NRC-3	VANB-1	415	-16.4466
									NRC-3	VANB-1	415	-16.4164
									NRC-3	VANB-1	845	-16.4437
									NRC-3	VANB-1	845	-16.4281
									NRC-3	VANB-1	845	-16.3696
									NRC-3	VANB-1	285	-16.3798
									NRC-3	VANB-1	285	-16.4038
									NRC-3	VANB-1	285	-16.4544
									NRC-3	VANB-1	775	-16.4345
									NRC-3	VANB-1	775	-16.3822
									NRC-3	VANB-1	775	-16.4258
									NRC-3	VANB-1	575	-16.33
									NRC-3	VANB-1	575	-16.3892
									NRC-3	VANB-1	575	-16.4335
									NRC-3	VANB-1	325	-16.4362
									NRC-3	VANB-1	325	-16.4339
									NRC-3	VANB-1	325	-16.3811
									NRC-3	VANB-1	615	-16.4321
									NRC-3	VANB-1	615	-16.4145
									NRC-3	VANB-1	615	-16.3782
									NRC-4	VANB-1	85	-15.1957
									NRC-4	VANB-1	85	-15.2416
									NRC-4	VANB-1	85	-15.175
									NRC-4	VANB-1	885	-15.2388
									NRC-4	VANB-1	885	-15.2128
									NRC-4	VANB-1	885	-15.1361
									NRC-4	VANB-1	165	-15.2317
									NRC-4	VANB-1	165	-15.1958
									NRC-4	VANB-1	165	-15.2032
									NRC-4	VANB-1	735	-15.2117
									NRC-4	VANB-1	735	-15.2019
									NRC-4	VANB-1	735	-15.2397
									NRC-4	VANB-1	235	-15.2264
									NRC-4	VANB-1	235	-15.2048
									NRC-4	VANB-1	235	-15.2151
									NRC-4	VANB-1	975	-15.1975
									NRC-4	VANB-1	975	-15.237
									NRC-4	VANB-1	975	-15.2175
									NRC-4	VANB-1	365	-15.2377
									NRC-4	VANB-1	365	-15.264
									NRC-4	VANB-1	365	-15.1922
									NRC-4	VANB-1	445	-15.2289
									NRC-4	VANB-1	445	-15.2103
									NRC-4	VANB-1	445	-15.2163
									NRC-5	VANB-1	105	11.2629
									NRC-5	VANB-1	105	11.2218
									NRC-5	VANB-1	285	11.2244
									NRC-5	VANB-1	285	11.2381
									NRC-5	VANB-1	325	11.2475
									NRC-5	VANB-1	325	11.2236
									NRC-5	VANB-1	415	11.2885
									NRC-5	VANB-1	415	11.2298
									NRC-5	VANB-1	505	11.2772
									NRC-5	VANB-1	505	11.2553
									NRC-5	VANB-1	665	11.2611
									NRC-5	VANB-1	665	11.2519
									NRC-5	VANB-1	775	11.2542
									NRC-5	VANB-1	775	11.246
									NRC-5	VANB-1	845	11.2525
									NRC-5	VANB-1	845	11.2674
									NRC-5	VANB-1	85	11.2668
									NRC-5	VANB-1	85	11.1909
									NRC-5	VANB-1	945	11.2287
									NRC-5	VANB-1	945	11.2765
									Geotop-3	VANB-1	65	-25.5777
									Geotop-3	VANB-1	195	-25.6063
									Geotop-3	VANB-1	195	-25.6086
									Geotop-3	VANB-1	195	-25.5915
									Geotop-3	VANB-1	255	-25.5943
									Geotop-3	VANB-1	385	-25.5975
									Geotop-3	VANB-1	385	-25.562
									Geotop-3	VANB-1	385	-25.5796
									Geotop-3	VANB-1	435	-25.6139
									Geotop-3	VANB-1	435	-25.6229
									Geotop-3	VANB-1	435	-25.6505
									Geotop-3	VANB-1	555	-25.6095
									Geotop-3	VANB-1	555	-25.5952
									Geotop-3	VANB-1	555	-25.6524
									Geotop-3	VANB-1	635	-25.6482
									Geotop-3	VANB-1	635	-25.5924
									Geotop-3	VANB-1	635	-25.5874
									Geotop-3	VANB-1	755	-25.5644
									Geotop-3	VANB-1	755	-25.624
									Geotop-3	VANB-1	755	-25.6154
									Geotop-3	VANB-1	875	-25.5808
									Geotop-3	VANB-1	875	-25.6194
									Geotop-3	VANB-1	935	-25.5507
									Geotop-3	VANB-1	935	-25.6138
									Geotop-3	VANB-1	935	-25.6236

## Sheet: Table S3
	Table S3. Carbon isotope delta measurement results for VANA-1 and VANB-1.
	Laboratory	Material	dVPDB(13C), ‰	u, ‰ (k = 1)	Calibrators
	Geotop-1	VANA-1	-31.3234	0.0281085	IAEA-CH-6, USGS65, IAEA-600, NBS22, USGS61
	Geotop-2	VANA-1	-31.3124	0.0181136	IAEA-603, IAEA-610, IAEA-611, IAEA-612
	NRC-1	VANA-1	-31.3105	0.0314078	IAEA-CH-6, USGS65, IAEA-600, NBS22, USGS61
	NRC-2	VANA-1	-31.3165	0.0258584	IAEA-CH-6, USGS65, IAEA-600, NBS22, USGS61
	NRC-5	VANA-1	-31.2439	0.0190296	IAEA-603, IAEA-610, IAEA-611, IAEA-612
	UO-1	VANA-1	-31.2641	0.0272391	IAEA-CH-6, USGS65, IAEA-600, NBS22, USGS61
	Geotop-1	VANB-1	-25.8851	0.0259478	IAEA-CH-6, USGS65, IAEA-600, NBS22, USGS61
	Geotop-3	VANB-1	-25.8619	0.014188	IAEA-603, IAEA-610, IAEA-611, IAEA-612
	NRC-3	VANB-1	-25.8362	0.0219111	IAEA-CH-6, USGS65, IAEA-600, NBS22, USGS61
	NRC-4	VANB-1	-25.8702	0.0202373	IAEA-CH-6, USGS65, IAEA-600, NBS22, USGS61
	NRC-5	VANB-1	-25.8083	0.0163067	IAEA-603, IAEA-610, IAEA-611, IAEA-612
	UO-1	VANB-1	-25.8455	0.0233594	IAEA-CH-6, USGS65, IAEA-600, NBS22, USGS61

## Sheet: Table S4
	Table S4. R(13C/12C) estimates for Vienna Peedee Blemnite (VPDB).
	Lead Author	Year	R(13C/12C)	Standard Uncertainty	Weight	DOI
	Malinovsky	2019	0.011117	1.5e-05	0.407656	10.1039/C8JA00281A
	Fleisher	2021	0.011125	4.3e-05	0.0496066	10.1038/s41567-021-01226-y
	Hoffman	2022	0.0111	1.3e-05	0.542737	10.1021/acs.analchem.1c04565
	Weighted mean		0.0111082	9.57719e-06		this work
